# Supplementary material for: Characteristics and Comparative Analysis of the Special-Structure (Non-Single-Circle) Mitochondrial Genome of Capsicum pubescens Ruiz & Pav
Source: Genes (Basel). 2024 Jan 24;15(2):152. doi: 10.3390/genes15020152 (PMC10888363; doi:10.3390/genes15020152)
Supplement: Supplementary file 1 [file genes-15-00152-s001.zip]

Archive with 2 entries (2 files):
- Supplemental figure.pdf
- Supplemental table.xlsx
